# Supplementary material for: Attempts toward a Silyl-Stabilized Dicoordinate Borylene: Insertion of Carbon Dioxide into the B–Si Bond
Source: Organometallics. 2025 Mar 26;44(7):899–904. doi: 10.1021/acs.organomet.5c00050 (PMC12002063; doi:10.1021/acs.organomet.5c00050)
Supplement: Supplementary file 2 [file om5c00050_si_002.xyz]

 95
 (Me2-cAAC)B(Cl)2Si(SiMe3)3, (1)
 Cl        0.458690199619     -0.131758660940     -1.801387850524
 Si       -2.134554995653      0.021890862355     -0.101180344022
 Si       -2.407004008204      2.300917165152     -0.663695090559
 Si       -3.678854682449     -0.422778094031      1.655405229825
 Cl       -0.189762154886     -2.509131628398      0.047024238944
 Si       -3.169208329136     -1.203401625742     -1.862239618457
 N         2.247916206587     -0.072929238423      0.913714627186
 C         0.964905823258     -0.284205975016      1.040358709182
 C         3.048431758227      0.108159994009     -0.285881784912
 C         0.596864856196     -0.226045669336      2.511679384626
 C        -1.945919523143      2.620838670033     -2.460881048481
 H        -0.965699201709      2.215942467476     -2.710930400839
 H        -1.943786751948      3.695822913070     -2.666888061546
 H        -2.673238590630      2.153538519686     -3.128714053073
 C         3.651497219697     -1.008124887251     -0.887368746301
 C         3.302867079855      1.413192605833     -0.743382160346
 C         3.303335735621     -2.449731357238     -0.581437338051
 H         2.600467940650     -2.474439374672      0.252959359269
 C        -3.765740355644     -2.877986788615     -1.235941008796
 H        -2.921864546461     -3.472034290932     -0.878893335960
 H        -4.243473497913     -3.422915416079     -2.056498082235
 H        -4.488116934984     -2.796521779511     -0.422219119838
 C         3.595562269267      1.368865583459      2.473125082411
 H         4.338980193808      1.613072757907      1.715837792729
 H         4.097733977392      1.356134816252      3.442094565204
 H         2.839050636372      2.151082139506      2.496698528982
 C         4.882802522510      0.495132909143     -2.329147981671
 H         5.608908747737      0.647181825791     -3.119264783301
 C         1.932359000044     -0.385465713690      3.230843418787
 H         1.986950524490      0.227747544337      4.131147587429
 H         2.057059462265     -1.427832310966      3.531348175522
 C         4.571047196235     -0.779872490796     -1.905254794074
 H         5.041587920378     -1.630901245912     -2.382255549164
 C        -0.001459107946      1.169322783760      2.734230099848
 H         0.684075509435      1.965905413260      2.443125125895
 H        -0.233781544385      1.289965682684      3.794718731156
 H        -0.920329799182      1.290861011493      2.163221509254
 C         2.555499865354      2.655244345776     -0.296833959992
 H         1.893040990458      2.385833114771      0.528523173307
 C         3.012354209131     -0.010241539741      2.228894826040
 C        -1.382950218707      3.441986085037      0.438835398779
 H        -1.752515485422      3.426252256496      1.467288523661
 H        -1.458602919860      4.471074014334      0.073495467152
 H        -0.328310848629      3.167097909566      0.454714421354
 C         2.596654966511     -3.076961768705     -1.784761796436
 H         1.736834957508     -2.487688032416     -2.095387668844
 H         2.248817498463     -4.080547901614     -1.530078733561
 H         3.284477840160     -3.160027174814     -2.630594098038
 C        -4.667497326625     -0.267703193568     -2.528134309809
 H        -5.395767426715     -0.021616378084     -1.755179254672
 H        -5.169166580729     -0.889488573110     -3.276786752571
 H        -4.368871222447      0.661273881373     -3.018573585463
 C        -4.188095739498      2.881197732519     -0.453489199194
 H        -4.881109200414      2.301830750347     -1.065911765261
 H        -4.260366795326      3.928238561897     -0.765368217379
 H        -4.517283390407      2.820905988546      0.586249777810
 C        -5.442998946917     -0.208469751156      1.022583370255
 H        -5.628327905093      0.779569873159      0.601188752721
 H        -6.123571232754     -0.347530846969      1.869239357065
 H        -5.697525755674     -0.954779301596      0.268744879114
 C         4.235120334687      1.573538018208     -1.762039323867
 H         4.441020687588      2.571677385806     -2.129187283327
 C         4.145048829518     -1.017788787105      2.246202300626
 H         3.778008482684     -2.030438917122      2.089371919497
 H         4.614527817950     -0.977519665086      3.231406133132
 H         4.904855078445     -0.789471701314      1.498496761061
 C        -0.389615415712     -1.276194332059      2.982934219718
 H        -1.317104367201     -1.228327030963      2.421622259263
 H        -0.613514907307     -1.101359757353      4.038746906774
 H         0.012454948595     -2.282086406189      2.869279244390
 C        -3.539213772855      0.758525162392      3.123780767214
 H        -2.634558665824      0.592027736215      3.709816720326
 H        -4.397271664034      0.609653624045      3.786923215112
 H        -3.545074725044      1.802909743979      2.801048318400
 C        -3.584888338791     -2.199533417741      2.314864691296
 H        -2.933670958970     -2.835016082502      1.712893604938
 H        -4.584828815185     -2.641942164132      2.306758060413
 H        -3.221041839488     -2.223212519818      3.344623944747
 C         1.683460954520      3.172113771257     -1.441325450038
 H         2.303844322460      3.458489416143     -2.293737361025
 H         1.124777321938      4.054685692580     -1.123277214522
 H         0.979798147778      2.413917422908     -1.774481236320
 C         3.470648567249      3.789949403071      0.160372379870
 H         4.170582087837      3.494303594621      0.940509218898
 H         2.867297989948      4.617413945020      0.541481644171
 H         4.054061728274      4.177629512479     -0.677718195500
 C        -2.079958284916     -1.554694904450     -3.351531557142
 H        -1.708378168510     -0.638126415072     -3.812081728168
 H        -2.676540712362     -2.098485961569     -4.091984767916
 H        -1.218242040802     -2.166753459384     -3.082771341368
 C         4.523250796703     -3.299739144859     -0.229680630867
 H         5.182724530662     -3.412167677734     -1.093390234980
 H         4.201544870647     -4.302363899833      0.062103024185
 H         5.116177897037     -2.882091678586      0.583738075802
 B        -0.140091465782     -0.613070866400     -0.106961354872

 94
 (Me2-cAAC)B(Cl)Si(SiMe3)3, (2)
 Cl       -0.447017228310      1.667288720414     -0.717520812208
 Si        2.131680294590      0.066489545318     -0.022090075589
 Si        2.814027252715      1.383454638255     -1.886896660569
 Si        3.548753700983     -1.839137444078     -0.146626440578
 Si        2.877015414191      1.298867729875      1.854721632120
 N        -2.311086344018     -0.787657886036      0.481664374222
 C        -3.306469371170      0.048065609007     -1.594418076751
 C        -3.064185282272      0.208958384510     -0.220393989405
 C        -3.550625777949      1.327590977715      0.476567629002
 C        -0.956936193056     -0.866462606182      0.537793149264
 C        -4.084489913730      1.001784086474     -2.240834165492
 H        -4.275045850396      0.895756706879     -3.302490681014
 C        -0.590743038601     -2.165139204437      1.239063050197
 C         0.456676575364     -1.966593968755      2.323129502628
 H         1.408397108687     -1.636828123605      1.912516959155
 H         0.628972879457     -2.903835269487      2.859976050591
 H         0.119182822352     -1.215886270785      3.041153305529
 C        -4.327033812457      2.247153037975     -0.218112033777
 H        -4.706364070810      3.118074605788      0.303791548667
 C        -3.207508984568      1.632510604817      1.920213454444
 H        -2.624932776044      0.796168113505      2.310731608674
 C        -4.603074866482      2.087001990717     -1.562186339439
 H        -5.208019104443      2.818779806588     -2.085330015367
 C        -2.701909997012     -1.063713781585     -2.425760055669
 H        -2.211921400781     -1.761819901914     -1.748712918021
 C        -3.032406113615     -1.936024145230      1.113957083975
 C        -0.105104752995     -3.170631192984      0.193240462068
 H        -0.862792235522     -3.351592859990     -0.570364683153
 H         0.136603431046     -4.127479767722      0.664736008536
 H         0.784824068708     -2.795370494954     -0.311521138185
 C         2.531469912028      3.231575915947     -1.650709138971
 H         1.470975082554      3.470395559074     -1.577167796573
 H         2.947223010899      3.765714128853     -2.511405968051
 H         3.026150605672      3.611835252908     -0.754963368627
 C        -1.906202976672     -2.613667107809      1.881913815740
 H        -2.014072621150     -3.699772028537      1.884783242814
 H        -1.929723136456     -2.279088376306      2.922042232910
 C         4.656772363472      1.208442536322     -2.252128193044
 H         5.275544414781      1.536562551693     -1.414575568636
 H         4.893491219645      1.847352340911     -3.109209327293
 H         4.943226631400      0.187854459253     -2.511771662141
 C        -3.747000350502     -1.826850810555     -3.234709980205
 H        -4.566407372339     -2.195323616206     -2.616161276521
 H        -3.284312636663     -2.682919524323     -3.732162699289
 H        -4.179777606738     -1.195063918586     -4.013974112253
 C        -4.451479868750      1.817244714514      2.786975419830
 H        -4.997422091592      2.717174345287      2.493681300409
 H        -4.165250854339      1.939248861194      3.834795284427
 H        -5.140869074169      0.976042496214      2.716596609851
 C         3.339071000494     -3.240214561656      1.100581940326
 H         3.410964769935     -2.880119739784      2.129135420888
 H         4.164460973995     -3.941287881162      0.937314931989
 H         2.406873734591     -3.793175997274      0.998932795475
 C         1.913247512619      0.856495658171     -3.453764590369
 H         1.946148245126     -0.225409636679     -3.601355187460
 H         2.381033146102      1.330712773356     -4.322332442822
 H         0.867230175244      1.163546089494     -3.425830374192
 C        -1.622254119725     -0.523586201726     -3.359218473152
 H        -2.036901313119      0.206097357583     -4.059727869728
 H        -1.184136931132     -1.338116569662     -3.941927091025
 H        -0.827348024274     -0.036638197336     -2.799382972386
 C        -2.334283878867      2.882078059771      2.028518944581
 H        -1.419821398094      2.785471362589      1.447140527801
 H        -2.065760549484      3.061309097081      3.072988642981
 H        -2.870996070559      3.763329632173      1.667630714568
 C        -4.139167754385     -1.476527895529      2.048154624844
 H        -3.755036267616     -0.862551932908      2.860473946653
 H        -4.610578652358     -2.358137478977      2.487418992285
 H        -4.907267373131     -0.918115011650      1.510693346842
 C        -3.672050982455     -2.854727247547      0.078089493824
 H        -4.413915751504     -2.313801135577     -0.509530129986
 H        -4.186161820643     -3.663525973557      0.601223933113
 H        -2.947399473282     -3.302972389365     -0.598679753450
 B         0.086080302837      0.096690741684     -0.000924904429
 C         3.423678169310     -2.593564488213     -1.869577730244
 H         2.412513620044     -2.954011528215     -2.075400530918
 H         4.109289190893     -3.440715657847     -1.968205182649
 H         3.675659876984     -1.863446504143     -2.641772403140
 C         5.324890954885     -1.284374178016      0.155005757810
 H         5.636427619076     -0.444060999399     -0.462054341970
 H         5.995739333089     -2.124674366837     -0.051179973679
 H         5.460662180068     -1.006200214459      1.203170362904
 C         4.533956776736      2.130021085817      1.517043261155
 H         5.311032398173      1.397266572768      1.291727256843
 H         4.846866508436      2.688426877892      2.405126368518
 H         4.482479321259      2.831517133851      0.682911318212
 C         3.132925353835      0.220193349888      3.379919751778
 H         2.199699910406     -0.219984776307      3.734216001613
 H         3.546278693210      0.828964868881      4.190367140514
 H         3.835990652235     -0.593110041990      3.184096485902
 C         1.616229224170      2.624346119681      2.283296697354
 H         1.420766589657      3.277589665350      1.430263268068
 H         1.971840701358      3.239933496550      3.115278464877
 H         0.665569196146      2.172404258828      2.575677097879

 93
 (Me2-cAAC)BSi(SiMe3)3, (3)
 Si       -1.975656078197     -0.035407273727     -0.031412434326
 Si       -2.077857338052     -1.924276275736      1.382218649798
 Si       -3.091912152674     -0.537565923057     -2.049854155461
 Si       -3.177442177775      1.672513689458      1.072441494776
 N         2.376379605339      0.670408594987     -0.456524920250
 C         2.647743079941     -1.763008944195     -0.491186259523
 C         2.593950131655     -0.554482789158      0.220401522957
 C         2.706562511168     -0.549225974749      1.624565108096
 C         1.098762364074      1.198848128617     -0.556499191140
 C         2.876513383990     -2.944830278888      0.207350978484
 H         2.924095299931     -3.882492140881     -0.335338615615
 C         1.213923250629      2.664522430367     -0.998102712343
 C         0.483402397590      3.606463769533     -0.046483391719
 H        -0.593855247080      3.433719143285     -0.073803074344
 H         0.662315731893      4.650065846529     -0.324699431118
 H         0.821796845550      3.457810007209      0.980772433703
 C         2.916128322885     -1.755593297842      2.281621026968
 H         3.006875427637     -1.763652145766      3.362190867294
 C         2.585786202335      0.720420007392      2.435510521560
 H         2.557568877267      1.552064854747      1.729972102643
 C         3.016072212404     -2.945311849063      1.581779964572
 H         3.187093166989     -3.875605698864      2.111661472213
 C         2.404199520951     -1.821538523925     -1.979321169714
 H         2.302057909826     -0.795423934047     -2.328408676420
 C         3.425263187011      1.544154250152     -1.004842397558
 C         0.668522985364      2.874884338478     -2.410269496585
 H         1.123280580129      2.193573510401     -3.129345287017
 H         0.854058725515      3.901073155384     -2.743127928154
 H        -0.408344049776      2.697401580175     -2.431381551083
 C        -1.841217038098     -1.485050756262      3.192200461210
 H        -0.856115822866     -1.054469730724      3.373613384249
 H        -1.932067741711     -2.391204531801      3.799583289133
 H        -2.593575009172     -0.773401286382      3.538619919085
 C         2.733280301893      2.906700778895     -0.916491235567
 H         3.075691724564      3.594585588353     -1.692682420342
 H         2.970417946940      3.356338486994      0.051823222287
 C        -3.793811714247     -2.672927749796      1.183967071957
 H        -4.578851870739     -1.963210911255      1.452243086968
 H        -3.890987616258     -3.545966275500      1.837016411542
 H        -3.973118499942     -3.002333229056      0.158520007920
 C         3.556462426363     -2.479333288928     -2.729577869367
 H         4.511264056860     -1.999316684848     -2.503996354091
 H         3.392097918701     -2.422180677944     -3.808634438505
 H         3.650458765018     -3.536194119630     -2.466620638965
 C         3.771146194668      0.921801424054      3.374374588530
 H         3.787697483196      0.164656520078      4.162290160593
 H         3.705791160213      1.897766709005      3.862283608649
 H         4.723981759417      0.866098536339      2.844308004377
 C        -2.571363797241      0.710417212658     -3.354983460876
 H        -2.837138858047      1.728622612541     -3.059887740022
 H        -3.055910499482      0.497922021872     -4.312743069971
 H        -1.489214091112      0.675673871218     -3.501466743670
 C        -0.802461038586     -3.207327979022      0.895940725323
 H        -0.940411361701     -3.532572110865     -0.137316020838
 H        -0.891582003050     -4.086164840083      1.542532072281
 H         0.213042581953     -2.818068055492      0.992982364260
 C         1.085511786260     -2.525097491764     -2.279934695644
 H         1.096273483825     -3.563522329829     -1.937733514903
 H         0.889466480980     -2.525436485505     -3.355765127039
 H         0.260734628616     -2.012294760327     -1.782824172093
 C         1.275182617660      0.748534665422      3.214762746072
 H         0.427687628750      0.660359148421      2.533953073298
 H         1.174485661075      1.688295724341      3.764733206276
 H         1.234163962325     -0.069100581720      3.940371782953
 C         4.696965026324      1.492568497548     -0.173357346166
 H         4.523944509509      1.828043638178      0.848183400277
 H         5.453291106070      2.140647155460     -0.621062140081
 H         5.101692629045      0.478297780722     -0.140149878563
 C         3.794784961171      1.200550438502     -2.450713042131
 H         4.306175942203      0.238570900896     -2.504761395080
 H         4.471660644846      1.960093756813     -2.850284254632
 H         2.916768767631      1.157790032237     -3.095231769487
 B        -0.155888313717      0.588295629729     -0.298308572978
 C        -2.692370529445     -2.262075130450     -2.688386338367
 H        -1.633077987267     -2.364938580257     -2.927691161173
 H        -3.264182269145     -2.458840216958     -3.600775406252
 H        -2.948847883769     -3.035380752285     -1.960932755835
 C        -4.959308721454     -0.437666946668     -1.819779601367
 H        -5.306550085691     -1.140048740029     -1.058514406784
 H        -5.464748893867     -0.684417668856     -2.758606748360
 H        -5.278128115732      0.564114457718     -1.523700969425
 C        -4.798426130281      0.995772407059      1.749210001219
 H        -5.404091156648      0.533511405760      0.967321780282
 H        -5.381931625187      1.810564015365      2.189468042709
 H        -4.625934024860      0.250914954867      2.529063411974
 C        -3.605075461395      3.051671908483     -0.136969770938
 H        -2.717160316971      3.489142940598     -0.597785067453
 H        -4.144977262354      3.852168112903      0.378353025596
 H        -4.245852949520      2.680733133733     -0.940515399494
 C        -2.191234495203      2.374273593275      2.507154112329
 H        -1.981420451963      1.603280287513      3.251487189414
 H        -2.756450402770      3.173841361618      2.996107672750
 H        -1.235836155117      2.781780788610      2.174393602069

 93
 cyclo-(Me2-cAAC)B(H)Si(SiMe3)3, (4)
 C         2.321498418024      2.978926946764     -1.133118497051
 C         0.906389844665      2.505091203436     -0.760221537721
 C         1.110928641431      1.107740053509     -0.235695795957
 N         2.390331802173      0.854746562964     -0.167236504161
 C         3.300529892588      2.016287056733     -0.461580029810
 C         2.883916591589     -0.341741361791      0.461390596807
 C         2.661282527032     -0.475225862182      1.839243810232
 C         3.217387790676     -1.574137410365      2.477172419852
 C         3.931154782005     -2.524353576143      1.762880414465
 C         4.041483086814     -2.421807790658      0.390210954365
 C         3.497635392874     -1.338121278719     -0.295882378729
 B         0.090292988727      0.069582622724      0.400985869137
 C         0.283906737287      0.248249657108      2.033478702969
 C         1.723840882551      0.476328788857      2.537432907485
 C         1.791671369291      0.420617728946      4.054143985530
 C         3.410395410797     -1.374846417731     -1.804070316145
 C         4.727909643079     -1.709636633597     -2.489125719356
 C        -0.009569983845      2.499363918462     -1.975024193888
 C         0.268943657707      3.338934678167      0.351835098325
 C         4.461321281010      1.645838439908     -1.365346372454
 C         3.866529610711      2.568814586891      0.843086060948
 C         2.314851195395     -2.362368676435     -2.207165658081
 Si       -1.901055190547     -0.077191551901     -0.080292636992
 Si       -2.329557365021     -0.976199813532     -2.219421689542
 C        -4.160530404902     -0.905502894544     -2.663077311559
 Si       -3.460247347760      1.636630350880      0.367042259498
 C        -3.491248212932      3.018141742745     -0.922826195042
 Si       -2.643086085054     -1.832418695872      1.320702662188
 C        -3.012326023687     -1.241258976632      3.076803326920
 C        -3.149782034705      2.441876525333      2.048292436729
 C        -5.217299833875      0.955828739929      0.444105613357
 C        -4.222733014562     -2.677101039672      0.725035880720
 C        -1.312076259453     -3.164029906197      1.432814805429
 C        -1.788134246981     -2.782732006762     -2.296957558517
 C        -1.409232201464     -0.136060897117     -3.638516283421
 H        -0.329897990825      1.065784496200      2.429015764550
 H        -0.094627804972     -0.666060894345      2.501231545538
 H         3.076058010292     -1.701228578557      3.542600251795
 H        -5.053375553668     -1.972921177372      0.647568553175
 H        -4.509860530603     -3.457137235375      1.437643348652
 H        -4.094624202117     -3.150017133492     -0.250284843841
 H         2.007993821477      1.490166387649      2.245627127677
 H         4.530840160470     -3.211322798140     -0.167723905527
 H        -3.150593104312      1.693286849366      2.843276101616
 H        -3.944509053790      3.163513352512      2.263727207064
 H        -2.198075347962      2.974442807990      2.097864765568
 H         4.365638659011     -3.373160451369      2.278520781225
 H         2.449136180428      2.931497274574     -2.216810925572
 H         2.506211040444      4.009566730731     -0.826609396103
 H         3.083426183264     -0.393687887369     -2.148172185306
 H        -1.136273690975     -3.624208971758      0.458288381770
 H        -1.622385480662     -3.950354617756      2.128391640406
 H        -0.358885370019     -2.757083224101      1.776463378857
 H        -2.171708443003     -0.699179784015      3.514184271437
 H        -3.232136579385     -2.101240941342      3.717727690271
 H        -3.883815720291     -0.582395126445      3.097901791883
 H         0.420933848382      1.915589913015     -2.789371935205
 H        -0.157570765232      3.523196469615     -2.328739297905
 H        -0.980980572159      2.072996681562     -1.728808582498
 H         5.089656561611      0.877797648907     -0.911366585316
 H         5.076221700852      2.535158502814     -1.516488768844
 H         4.128579350684      1.302086326550     -2.343779149143
 H        -5.500398344201      0.445537723315     -0.478081257691
 H        -5.922168618344      1.777515932700      0.606991467340
 H        -5.333621350557      0.249528568494      1.268782250794
 H        -0.689114922953      2.906637506398      0.637105656397
 H         0.099142469220      4.357205009478     -0.006149343919
 H         0.896318159820      3.388631272183      1.243519668019
 H        -0.736189818154     -2.893009068531     -2.025264708544
 H        -1.914342258661     -3.162706600239     -3.315874283833
 H        -2.371337262303     -3.417796960879     -1.628296246343
 H         1.443700319304     -0.543180034528      4.434650980443
 H         1.136574908732      1.185701194422      4.476119097440
 H         2.803284654441      0.593542782267      4.431966528285
 H        -2.574935723019      3.611594802715     -0.918381983858
 H        -4.326457164201      3.694922486287     -0.716304106044
 H        -3.626492997389      2.619666263178     -1.931898958525
 H         3.092415816374      3.003033959372      1.474336352123
 H         4.586609829187      3.355232053279      0.609565089719
 H         4.383976096000      1.790908820752      1.407900133381
 H         2.579252875470     -3.380281084856     -1.909684198234
 H         2.166698372301     -2.350834272674     -3.290125648205
 H         1.371429781545     -2.105518776546     -1.723534611790
 H        -1.691988106886      0.911341519041     -3.760641768130
 H        -1.643236150490     -0.658202225562     -4.571890652814
 H        -0.327352894503     -0.184039802939     -3.492302336306
 H         5.523962125166     -1.018907146081     -2.204514961630
 H         4.610290486837     -1.665164957955     -3.574502934759
 H         5.059985283029     -2.720487021063     -2.241761119108
 H        -4.774924613483     -1.416961962060     -1.919557645211
 H        -4.332459038378     -1.385044301806     -3.631924812037
 H        -4.510260263432      0.127555235499     -2.734966870900
 H         0.505852086358     -1.032820671615      0.090227050637

 95
 (Me2-cAAC)B(CO)Si(SiMe3)3, (5)
 Si       -2.060842698956     -0.062724479810      0.006678054562
 Si       -3.357928199952      1.747221437245      0.824533050224
 Si       -2.713007557907     -1.868662592580      1.416794390874
 Si       -2.984186803000     -0.608453246618     -2.101254029919
 O         0.647416764493     -2.346755004040      0.888301992940
 N         2.356314495748      0.855925279693     -0.394727654989
 C         2.973615094631     -0.311295909757      0.140005083840
 C         0.429713528843     -1.288469042666      0.481739349311
 C         1.017171288699      1.008863927011     -0.424440629621
 C         3.284459844732     -1.384494819353     -0.713421464530
 C         3.149793016996      2.013735841943     -0.890585282929
 C         3.209472276969     -0.393023778271      1.525328236776
 C         2.897265635134     -1.429018185979     -2.175845806714
 H         2.428300167288     -0.476658253033     -2.428212762581
 C         3.831961245257     -1.533169362376      2.018394525761
 H         4.019510376425     -1.613827735167      3.082797236331
 C         0.725779117634      2.419621615891     -0.894244308659
 C         3.911409233596     -2.497848662761     -0.166311261338
 H         4.159709807097     -3.333654162764     -0.810008397205
 C         4.180083795352      1.593009335678     -1.926724044678
 H         4.907611313428      0.899345683125     -1.500820924956
 H         4.720856657809      2.478348903721     -2.267741602751
 H         3.714504668579      1.128505271515     -2.794285874896
 C         2.051633643206      2.874845194511     -1.512597812876
 H         2.024341593701      2.698089107306     -2.590887230986
 H         2.235105020950      3.939796455049     -1.358943678939
 C        -0.393254696990      2.471671964830     -1.918175108986
 H        -0.161937813481      1.831554344595     -2.772422265296
 H        -0.531791000454      3.494845890370     -2.278742015821
 H        -1.335973622861      2.135635840389     -1.490577319864
 C         2.758699224308      0.661424828369      2.513167626446
 H         2.348875804405      1.496591788267      1.947251539316
 C         4.196195693118     -2.571494065921      1.182960656804
 H         4.680582320688     -3.452001201886      1.589287412659
 C         3.900227957894      2.724959095249      0.230756946767
 H         3.239693606282      3.126884953030      0.996595550866
 H         4.466059873825      3.556690878639     -0.193942526923
 H         4.611186082957      2.047151816903      0.704774806937
 C         0.363350462699      3.254061598151      0.337327178485
 H        -0.500604893306      2.826324747237      0.844194304895
 H         0.129150405187      4.280767007480      0.042273667716
 H         1.182184629922      3.286868408849      1.056609487633
 C        -3.185885565751      3.419294995286     -0.037101433771
 H        -2.227621127134      3.911971720685      0.115841157847
 H        -3.965918866625      4.072927003491      0.367768605434
 H        -3.355384832940      3.333454371508     -1.112700243537
 C        -2.374032781572     -3.533789758632      0.599417736415
 H        -2.974118705180     -3.660437559469     -0.304153747319
 H        -2.643846794210     -4.337618853092      1.292036471194
 H        -1.325228302709     -3.661875103449      0.331598090764
 B        -0.015629179595      0.004277279576     -0.009076623455
 C        -3.033344970829      2.002707115302      2.662190610356
 H        -3.327733892418      1.121159487787      3.236534786780
 H        -3.600778860610      2.857952364528      3.041395981444
 H        -1.973418154380      2.184532174941      2.858258423343
 C         1.861271005142     -2.522874765830     -2.430513393543
 H         2.264477814265     -3.510033403427     -2.191581091007
 H         1.570323350695     -2.526031331193     -3.483951288120
 H         0.963763442618     -2.367675606056     -1.834235840610
 C        -1.804497336690     -1.804635195091      3.066552641400
 H        -0.740965812410     -2.019248305857      2.961785531780
 H        -2.231773278475     -2.552113051916      3.742799589231
 H        -1.909433718135     -0.825810194510      3.539980621911
 C         4.102730970356     -1.645192847126     -3.087368005849
 H         4.887933199983     -0.907714619696     -2.919340914409
 H         3.798019049912     -1.588702952429     -4.135455271474
 H         4.538258900104     -2.634641690064     -2.928206612122
 C        -4.547021934110     -1.874689012020      1.851132550739
 H        -4.818519154610     -1.034118125990      2.492907870098
 H        -4.758736646903     -2.794660913958      2.405924698457
 H        -5.191687957205     -1.860637128800      0.971043324005
 C         3.908953192796      1.175389718224      3.374834890579
 H         4.278556004862      0.394243897112      4.043496838247
 H         3.569245342354      2.004714814891      4.000207000979
 H         4.752090064947      1.523549751935      2.776652931919
 C         1.635841918828      0.137679885792      3.406910712006
 H         0.762592093765     -0.139941158011      2.817985639413
 H         1.332390002381      0.911341143868      4.117295450843
 H         1.959243271199     -0.734806405337      3.980090071756
 C        -3.372448017541      0.891655160565     -3.178263998851
 H        -4.071471246890      1.569754245329     -2.682583982563
 H        -3.842340654808      0.554982504224     -4.107956800958
 H        -2.480440888700      1.461220619793     -3.442083469575
 C        -4.617609629940     -1.533516114323     -1.923169625478
 H        -4.503860833034     -2.474764419346     -1.383098070078
 H        -5.017536014890     -1.763030953548     -2.915961592084
 H        -5.360699038722     -0.931998225806     -1.395276892427
 C        -1.777870347718     -1.701702923238     -3.041395660530
 H        -0.831263562317     -1.180327165296     -3.200523183773
 H        -2.185143807775     -1.983156931523     -4.017297546630
 H        -1.560296432635     -2.617424450797     -2.486305834406
 C        -5.182385902799      1.349168617090      0.563953511576
 H        -5.419809036553      1.340439614528     -0.502865678010
 H        -5.784002539100      2.138300336665      1.026660884711
 H        -5.491765200473      0.395559072637      0.986568407678

 98
 (Me2-cAAC)B(Cl)(H)C(O)OSi(SiMe3)3, (6)
 C         3.010253584726     -1.697610690597      2.449460748464
 C         3.776912198028     -0.502088146286      1.882804872594
 N         2.989694292337     -0.229276748945      0.622767841276
 C         2.076526717808     -1.109593441363      0.347097198102
 C         2.187741880346     -2.280572801600      1.294993593864
 C         3.366596005768      0.890312023356     -0.211989167205
 C         2.844956082060      2.166770068407      0.031721273969
 C         3.379907390386      3.231989932053     -0.686226936350
 C         4.362176642553      3.041208804065     -1.637180087879
 C         4.793313961463      1.760523950452     -1.924948437127
 C         4.303773212538      0.659899348075     -1.231703601138
 C         1.639356156997      2.428087717984      0.904894376827
 C         0.461191004743      2.813283936931      0.006936171580
 C         4.716846893203     -0.720883595858     -1.690281000378
 C         4.016401572091     -1.057220453967     -3.006909377209
 B         0.971935484656     -0.871753646257     -0.794329431993
 Si       -3.019626298677      0.065918838727     -0.177055904954
 Si       -4.018269613903     -2.017614813833     -0.608318198297
 C        -2.892005747620     -3.342024365611      0.103232242006
 C         3.713663794776      0.693999544061      2.813872351982
 C         5.235064429097     -0.801017483853      1.570837799499
 C         2.956254881235     -3.393822699170      0.560197805513
 C         0.858076472360     -2.850545003571      1.767461078983
 Si       -3.852934812694      1.732770643296     -1.603678206464
 C        -3.095466139160      1.496870056545     -3.305291081280
 Si       -3.273179462951      0.641815848406      2.084295047959
 C        -2.965089658669     -0.829906996964      3.210660443171
 C        -5.724982536370      1.565475046867     -1.701466478703
 C        -3.428858872880      3.455616824428     -0.977277912972
 C        -2.244190638458      2.098746291462      2.672728247338
 C        -5.090745981906      1.135578978519      2.239389000645
 C        -5.729934510764     -2.135615331236      0.164719385644
 C        -4.147040038803     -2.281773066132     -2.464867904119
 C         6.226321714063     -0.881763092194     -1.832166450666
 C         1.863962632270      3.513347888153      1.952012930917
 H         2.993488744240      4.228546427959     -0.509005762661
 H         5.516886319417      1.604617536972     -2.715909989831
 H         4.765623166934      3.887104877215     -2.181750508465
 H         4.372954671802     -1.446162792069     -0.954896118912
 H         1.361199076983      1.502919843601      1.410416110736
 H         6.757172323311     -0.614333783159     -0.916818321419
 H         6.620637006368     -0.261157075078     -2.639856073823
 H         6.468256496191     -1.918905803093     -2.076251080068
 H         2.684230070717      0.954140155446      3.056812439459
 H         4.212034503323      1.563735066400      2.383259397632
 H         4.227368653759      0.434471318849      3.741826092820
 H         4.325306426707     -0.364372410025     -3.794033289758
 H         2.932164109272     -1.003534079823     -2.907863478744
 H         4.277364487631     -2.069875880209     -3.323982051621
 H         2.330915965835     -1.353834343739      3.232400201575
 H         3.683664297221     -2.435325368645      2.888184928576
 H        -6.186699254623      1.660006018133     -0.715611714373
 H        -6.012529662943      0.595433144966     -2.114164655642
 H        -6.147067244330      2.342458203763     -2.345751275281
 H         5.702977593710      0.039679816922      1.056625209719
 H         5.362425027742     -1.697066216193      0.966327667623
 H         5.764070662307     -0.953913941939      2.513083986581
 H         3.951999541675     -3.079893038019      0.245916224648
 H         2.406572891807     -3.724075264100     -0.320004038137
 H         3.070405853182     -4.237699987450      1.244862763564
 H         2.056187159933      4.482598043273      1.485414994933
 H         2.704411139266      3.289583141360      2.610203842729
 H         0.968446265880      3.621781030934      2.568580413452
 H        -2.347747050219      3.586537715896     -0.890175621473
 H        -3.870871560528      3.641820832134      0.004556972793
 H        -3.806041998726      4.217772140505     -1.666045609950
 H         0.308817925683      2.082907536705     -0.788106152079
 H         0.633367523397      3.786958097658     -0.459781130417
 H        -0.453711477018      2.872618062982      0.597623786306
 H        -3.367780096093      0.526818147136     -3.726933405802
 H        -2.005133503311      1.535619305806     -3.247737233685
 H        -3.432389474856      2.277235811064     -3.994232743578
 H         0.275762157327     -3.229087576712      0.926909456640
 H         0.267791009572     -2.096944608975      2.284561929098
 H         1.054438227212     -3.682768964104      2.448485663094
 H        -6.386495003091     -1.337524227229     -0.190809757171
 H        -5.679594931778     -2.069649146682      1.254249719074
 H        -6.196284019964     -3.091772052071     -0.091126803816
 H        -3.162553491421     -2.180168287067     -2.928494965373
 H        -4.819816402864     -1.558025671496     -2.931196961593
 H        -4.524242042971     -3.284619993640     -2.687229195597
 H        -2.751563542206     -3.218924113065      1.179374354590
 H        -1.911588803379     -3.292287285279     -0.377982909459
 H        -3.307090348912     -4.338539672287     -0.076052453254
 H        -2.398258847500      2.981868946680      2.048483578342
 H        -1.185372457804      1.838343925375      2.657542498790
 H        -2.527607723216      2.359544543105      3.697326497077
 H        -5.761260021440      0.355179709432      1.871960980885
 H        -5.300888541617      2.049502725935      1.677397330673
 H        -5.343152404483      1.325992058267      3.287154688348
 H        -1.936110939545     -1.176896342334      3.103271070435
 H        -3.635204994903     -1.659735423069      2.973368784444
 H        -3.131271283348     -0.552885391437      4.256222001844
 C        -0.346222796695     -0.370826327335      0.007622625078
 O        -1.421364847174     -0.214923186081     -0.755070874637
 O        -0.378891078702     -0.110188775454      1.200951858986
 Cl        0.610488161705     -2.426594023537     -1.770599822900
 H         1.315179817079      0.001735394742     -1.550579501291

 94
 (Me2-cAAC)B(Cl)Si(SiMe3)3 anion, (2-)
 Cl       -0.435096643931      1.728477733855     -0.709281243660
 Si        2.091960740896      0.071231032096      0.018172160313
 Si        2.827833718792      1.478479342029     -1.753832350868
 Si        3.516401865936     -1.803846558105     -0.266454399480
 Si        2.931332253898      1.179938231770      1.922640175757
 N        -2.359535586835     -0.725846908653      0.559807050038
 C        -3.236393456317     -0.017698079044     -1.624876085059
 C        -3.084071176248      0.189968069193     -0.239591065397
 C        -3.654422104537      1.333478703303      0.355699511849
 C        -0.932798914883     -0.837272419055      0.552994971276
 C        -4.006565802394      0.873330606865     -2.363350705656
 H        -4.119822266908      0.714853131241     -3.431003700296
 C        -0.616952210179     -2.171521517286      1.221772104858
 C         0.483142025830     -2.067281714067      2.267066799345
 H         1.431830316182     -1.773096153623      1.823227129127
 H         0.633557124145     -3.026170365076      2.778114749267
 H         0.215639861904     -1.310073452272      3.006646172089
 C        -4.429215350398      2.189146488795     -0.418863616443
 H        -4.866651398760      3.069983806390      0.040202215111
 C        -3.364095287341      1.724229858386      1.789064187061
 H        -2.775651091183      0.913243809311      2.220528948938
 C        -4.618494568828      1.960982904488     -1.768777458249
 H        -5.219437405145      2.643132775035     -2.361251540419
 C        -2.539580727853     -1.142985792528     -2.356453001445
 H        -2.049481639798     -1.757814341605     -1.603647531994
 C        -3.059681029183     -1.854809907475      1.185659650606
 C        -0.236310293346     -3.229955276038      0.182051096740
 H        -1.024914538505     -3.365925934473     -0.558768586401
 H        -0.041926543145     -4.203176418911      0.651728780021
 H         0.655492180606     -2.910936984310     -0.357225174167
 C         2.587995241090      3.321883128021     -1.412515005810
 H         1.540874626987      3.543736145524     -1.207459109600
 H         2.907445514966      3.898097943825     -2.288091568900
 H         3.182023893352      3.655430809052     -0.558508380138
 C        -1.923470809218     -2.542421823446      1.932709904662
 H        -2.072231667642     -3.624294345223      1.997971301540
 H        -1.890604383700     -2.153393418055      2.954816515623
 C         4.675950447226      1.336988955900     -2.160990673690
 H         5.304879275499      1.589435324333     -1.304238029711
 H         4.904510763781      2.047405778327     -2.963320659309
 H         4.957244188070      0.340965899730     -2.509347477449
 C        -3.502932075048     -2.008314049619     -3.164019406402
 H        -4.322050151086     -2.393945048611     -2.555039159992
 H        -2.969861077845     -2.859982099719     -3.597423283707
 H        -3.940834300438     -1.443610382055     -3.992202182761
 C        -4.629549118633      1.930867074777      2.616771861830
 H        -5.200080444789      2.788943065576      2.248927584726
 H        -4.370346590704      2.136473440134      3.659861934864
 H        -5.287482094192      1.061349458428      2.594615387855
 C         3.320939720374     -3.311152875144      0.863642731174
 H         3.425941404030     -3.035754345941      1.915784950556
 H         4.123026046034     -4.016939806838      0.619313953639
 H         2.367670713398     -3.824881301292      0.746411257613
 C         1.940320573498      1.086412229837     -3.371361422880
 H         1.985266038023      0.020720701182     -3.608462641380
 H         2.400188486087      1.641347186297     -4.196365203812
 H         0.889861421061      1.371487601184     -3.302860522014
 C        -1.438052654334     -0.606058718935     -3.264377921959
 H        -1.848937275529      0.046176828595     -4.041591544451
 H        -0.916621538458     -1.432533406054     -3.756928534542
 H        -0.713569738194     -0.039188955844     -2.683943569207
 C        -2.507496370750      2.987880277493      1.849714906512
 H        -1.580755858242      2.858599940187      1.292204734452
 H        -2.262833328804      3.226490553921      2.889540285362
 H        -3.043000706672      3.843646696442      1.426233254907
 C        -4.147598977109     -1.413016084700      2.160586349322
 H        -3.741767221430     -0.779785635794      2.948965129543
 H        -4.600470066672     -2.292341420596      2.627943910121
 H        -4.937367056969     -0.866202447460      1.640675043881
 C        -3.743908109521     -2.794581869445      0.185494105712
 H        -4.497585312384     -2.249747483099     -0.386953373294
 H        -4.249984826842     -3.600824799380      0.724684120031
 H        -3.042870568614     -3.246538383298     -0.512919904047
 B         0.063759174987      0.087122611386      0.040240724307
 C         3.373044721435     -2.453806100810     -2.036407245724
 H         2.343596859966     -2.752246791071     -2.252375823206
 H         4.021412569004     -3.322519549632     -2.191311533362
 H         3.650107065199     -1.686257575440     -2.762850175016
 C         5.324140697999     -1.333243932132      0.043695565938
 H         5.647850896024     -0.453825634185     -0.510098362672
 H         5.970017683715     -2.172817509026     -0.236155440322
 H         5.479182796111     -1.138129738274      1.108381627943
 C         4.613600013184      2.016048125891      1.674997242670
 H         5.386538991774      1.284331066398      1.428522521109
 H         4.915017391619      2.528590729790      2.595135631702
 H         4.587092192433      2.755329018862      0.872229279512
 C         3.179004424078      0.042348433981      3.414970078464
 H         2.240579409671     -0.416972774898      3.729110172297
 H         3.579585943318      0.614392566182      4.258950012637
 H         3.885093041997     -0.761502080814      3.188685420405
 C         1.692917004179      2.506929347879      2.424045807358
 H         1.581308564305      3.253492744473      1.634325028398
 H         1.995902988740      3.014178210523      3.346075798482
 H         0.710801914450      2.051314240471      2.574980530742

 97
 TS-1
 Cl        0.471131334093     -0.150506135034     -1.876874529307
 Si       -2.168192987425     -0.011025545073     -0.108743540068
 Si       -2.883144387144     -0.211774988398     -2.374711934688
 Si       -2.983572488135      2.148969208743      0.435368049870
 Si       -3.553772428300     -1.528605598675      1.113921508359
 N         2.289273645358      0.030837759240      0.859019776957
 C         3.326895544192      1.485179015971     -0.827198187667
 C         3.094366596361      0.194319671286     -0.311374058142
 C         3.721075693511     -0.913268655861     -0.919021089123
 C         0.899716755303      0.068006131909      0.939708404632
 C         4.237537704140      1.651682219385     -1.863731191410
 H         4.412940622634      2.648279990059     -2.254558570169
 C         0.574513146452      0.342063270709      2.407844446729
 C        -0.674072476371     -0.319606698923      2.956746201001
 H        -1.568021275235      0.059902517060      2.462688313938
 H        -0.768699269326     -0.091466832605      4.024232523078
 H        -0.632895580874     -1.398210219340      2.830767347117
 C         4.634617512503     -0.692286849291     -1.944975918056
 H         5.116424285815     -1.546448383684     -2.408009678496
 C         3.365579514750     -2.351542911011     -0.608952946782
 H         2.686065681577     -2.352198913703      0.241284603075
 C         4.912307771877      0.577501217384     -2.409250473431
 H         5.627293109856      0.726264497129     -3.211560085952
 C         2.575334793373      2.709142327814     -0.356606099560
 H         1.939978731926      2.402575320100      0.471822855030
 C         2.980273082803     -0.016925872903      2.173320444165
 C         0.413515333844      1.854527583313      2.609177446235
 H         1.300653202528      2.416438716812      2.324392010767
 H         0.206676743060      2.070443657803      3.663440636224
 H        -0.416402185857      2.226146000071      2.011597137379
 C        -2.313678402012     -1.824395092152     -3.160738090956
 H        -1.229552573653     -1.921850726851     -3.131145261414
 H        -2.657826432126     -1.872967373461     -4.199935352211
 H        -2.734627321019     -2.676092914889     -2.619860505041
 C         1.810226824935     -0.174040128488      3.138012279229
 H         1.987340461060      0.350742366242      4.081043663399
 H         1.667912548515     -1.234494727278      3.354326408062
 C        -4.761689813997     -0.204082531827     -2.659465608563
 H        -5.203609731886     -1.183806516615     -2.477279301185
 H        -4.930806684109      0.045906777936     -3.713013406610
 H        -5.298239855590      0.527013812119     -2.054913550519
 C         3.498302721127      3.829321731984      0.116195794643
 H         4.200595256782      3.491770230229      0.879275068306
 H         2.908397774816      4.651344685421      0.532412099436
 H         4.080662521174      4.235560245086     -0.715686521706
 C         4.574262501842     -3.223948817929     -0.276774156731
 H         5.225285699743     -3.340764494937     -1.148124718577
 H         4.237242923457     -4.223211866470      0.012269447450
 H         5.177308933578     -2.822346125773      0.537639052898
 C        -3.206544339955      2.554948825326      2.274575795328
 H        -4.103808468138      2.073885336479      2.668116426088
 H        -3.334514661417      3.638203448389      2.378368166115
 H        -2.368253670424      2.254696646383      2.902501198845
 C        -2.293705556212      1.258721129967     -3.407957003205
 H        -2.837700458912      2.165324793070     -3.127609419553
 H        -2.498367645110      1.063740395812     -4.466478109380
 H        -1.226183776802      1.440396119285     -3.287998488743
 C         1.660024635020      3.230932235457     -1.462591495548
 H         2.244637928883      3.544950686163     -2.332575483177
 H         1.091303858771      4.095379598146     -1.110075118499
 H         0.960563660380      2.459291341314     -1.782321861572
 C         2.626639174077     -2.976196321358     -1.794308234141
 H         1.756591369561     -2.386908610378     -2.076636340050
 H         2.285074382063     -3.981012627243     -1.532728958587
 H         3.290149151635     -3.054769591372     -2.661630192388
 C         3.926987529905     -1.200451448614      2.313497290935
 H         3.407163606544     -2.142749126471      2.148213527695
 H         4.335029343876     -1.207198501365      3.328455448596
 H         4.763871041104     -1.117638904682      1.618620428648
 C         3.808625370001      1.240705233962      2.437421267727
 H         4.585838467106      1.348926142239      1.677568854425
 H         4.299213063754      1.154129105988      3.410441433363
 H         3.207657666479      2.147034069191      2.443216258929
 B        -0.113850904888     -0.173843887859     -0.111415209127
 C        -1.817722615349      3.451938646068     -0.272079311082
 H        -0.822134169548      3.368022511211      0.166325707125
 H        -2.199236682919      4.459345912230     -0.074010930678
 H        -1.704318767366      3.330618297980     -1.351205641262
 C        -4.691661865518      2.518600017798     -0.292610444739
 H        -4.671032142568      2.549039436425     -1.383544621552
 H        -5.035062980776      3.494759191376      0.066935992984
 H        -5.429554928985      1.770955827719      0.010193100880
 C        -5.092956206165     -2.024555488903      0.135378537031
 H        -5.691300062467     -1.164345395771     -0.169067743683
 H        -5.714900250255     -2.665818686920      0.769599116199
 H        -4.832145054274     -2.590353688167     -0.761349411518
 C        -4.275024817944     -0.793746062771      2.704193225330
 H        -3.517444259859     -0.420061986636      3.394129617187
 H        -4.847611548295     -1.573221220743      3.218662897825
 H        -4.960710705338      0.026037172103      2.476929480975
 C        -2.769491360809     -3.172053819446      1.590604620568
 H        -2.436612595719     -3.715782631642      0.704794120399
 H        -3.525768550336     -3.773532200151      2.107179471778
 H        -1.908482734431     -3.067935488173      2.251055780421
 C         0.103078597310     -2.452986829113      0.396964111474
 O        -0.425241043449     -2.860065020463     -0.588416256480
 O         0.649817455246     -2.743793869896      1.420405653864

 97
 INT-1
 Cl        0.455973379052     -0.370059710346     -1.793046864840
 Si       -2.125764568138      0.025641917118     -0.041262961348
 Si       -2.838719333027     -0.249395557272     -2.288104037141
 Si       -2.925800092817      2.202470463053      0.443809729100
 Si       -3.565044928017     -1.536204883826      1.028046900341
 N         2.310734742349      0.172573678078      0.851997418869
 C         3.343657870221      1.262004253768     -1.077851790545
 C         3.071056299827      0.076745992557     -0.371647303040
 C         3.586656497938     -1.156090925243     -0.806391148794
 C         0.990841050909      0.166651667079      0.995679439439
 C         4.189281037874      1.200480568170     -2.178353512676
 H         4.395476071194      2.107541417011     -2.735250680654
 C         0.683683208437      0.628655825159      2.414929062458
 C        -0.512599857993     -0.005250623348      3.093627844943
 H        -1.437364617353      0.217970524619      2.561511472425
 H        -0.602991120543      0.402858014931      4.106027275708
 H        -0.390207832715     -1.084074492677      3.136050583011
 C         4.434655037046     -1.154536933911     -1.909994530953
 H         4.831752690235     -2.100742113587     -2.258883923484
 C         3.195193372922     -2.499105871118     -0.228752496620
 H         2.542971854262     -2.340657211687      0.630845906437
 C         4.749876106279      0.006136550868     -2.586446601336
 H         5.409174766527     -0.023260222493     -3.447346780458
 C         2.692119245067      2.592411400108     -0.766180292150
 H         2.147647592107      2.487525604259      0.170012588203
 C         3.085873386985      0.341008759587      2.131381873054
 C         0.445535200515      2.141859224258      2.342591470494
 H         1.297872215520      2.692289597131      1.946665990244
 H         0.239375258057      2.517591232441      3.348868736396
 H        -0.413729596197      2.359193840645      1.714357451827
 C        -2.219045751046     -1.862423553963     -3.045770683052
 H        -1.445772082654     -1.658645640993     -3.789506504637
 H        -3.041456128200     -2.398219901135     -3.530530069653
 H        -1.775892579475     -2.496211002469     -2.274754913508
 C         1.968697952224      0.306532939456      3.165996648828
 H         2.154215574712      0.999062724728      3.990510833283
 H         1.883492647671     -0.704634749810      3.567503361281
 C        -4.731992708958     -0.302393529867     -2.432647540793
 H        -5.162045218733     -1.145774675072     -1.889857296958
 H        -4.990478851785     -0.423234112698     -3.490887009377
 H        -5.211940835790      0.607927088710     -2.072425984850
 C         3.700105164044      3.727433104450     -0.607829786321
 H         4.473214833541      3.497017580785      0.126619922097
 H         3.187568730015      4.639952997164     -0.290537909784
 H         4.196744459717      3.948484832577     -1.556107817051
 C         4.397477951121     -3.341064467871      0.193936298300
 H         4.994754813739     -3.640578829745     -0.672596641284
 H         4.045433282237     -4.255867989979      0.677564815394
 H         5.059482632419     -2.823962787704      0.889631208038
 C        -3.174770673618      2.578893817020      2.286513632781
 H        -3.926614829128      1.903896295234      2.704179882717
 H        -3.542707695372      3.603917339245      2.405439241276
 H        -2.270902166919      2.471771719675      2.885653017439
 C        -2.330586541891      1.200700203883     -3.393087877361
 H        -2.819115630920      2.129292262716     -3.085837213000
 H        -2.621739874864      0.996582548228     -4.429344789033
 H        -1.250180816288      1.350136327449     -3.361506907906
 C         1.668474081953      2.957476317555     -1.840173422440
 H         2.156667635248      3.078644739677     -2.811585013616
 H         1.176328114283      3.900778454777     -1.588280889361
 H         0.911924412473      2.179712863387     -1.937495882680
 C         2.374510148390     -3.296186669382     -1.245246373028
 H         1.513465201471     -2.732290528328     -1.597226993091
 H         1.999212106896     -4.206491122336     -0.773278303107
 H         2.988740162468     -3.575580411692     -2.108257794301
 C         4.048404170783     -0.810950606121      2.355815250978
 H         3.522186147709     -1.763407274622      2.352982197894
 H         4.516683767494     -0.677596056072      3.334633705372
 H         4.837502663035     -0.825597064181      1.602852855799
 C         3.896939383326      1.630363825715      2.144308106529
 H         4.623557093522      1.632712951043      1.330081776663
 H         4.448157244317      1.684287658099      3.085712179436
 H         3.281904055693      2.524348259205      2.064755749837
 B        -0.086003239886     -0.419633554131      0.020403066956
 C        -1.806621699797      3.542003431886     -0.293061363162
 H        -0.774294735047      3.492304122967      0.053852200725
 H        -2.200166192654      4.535918792080     -0.053662232831
 H        -1.783795943371      3.438697639506     -1.380743442038
 C        -4.620525346524      2.585299940022     -0.305950438263
 H        -4.583893094951      2.595368330216     -1.396821393253
 H        -4.935991059334      3.579798402573      0.028741968018
 H        -5.380897171693      1.866830711226      0.004161105583
 C        -3.875191458258     -3.071561716088     -0.016474702799
 H        -4.240614660652     -2.848389434750     -1.019391299717
 H        -4.617192274262     -3.702638351213      0.485742495196
 H        -2.935385535566     -3.617853902774     -0.110391668812
 C        -5.262732777474     -0.744699880689      1.332891950216
 H        -5.199801129814      0.121357577150      1.996347972665
 H        -5.930151875718     -1.477583337479      1.799371343876
 H        -5.724281936984     -0.419596582803      0.397770359203
 C        -2.984970950800     -2.191893882303      2.696600065055
 H        -2.002185186783     -2.659237415968      2.600244707201
 H        -3.697323745811     -2.953284771589      3.033285016369
 H        -2.931251032499     -1.415737500599      3.462732719148
 C        -0.085809899963     -2.054417299369      0.578446652420
 O        -0.782900043250     -2.805071763967     -0.117867647986
 O         0.579606655172     -2.361317759240      1.596316738590

 97
 TS-2
 Cl        0.632965985219      0.272959341149     -1.923284790674
 Si       -2.136157064571     -0.073498551018     -0.121883480462
 Si       -2.957472233113      0.333015457352     -2.305112463751
 Si       -2.227080846944      2.187273601165      0.729796308398
 Si       -3.999204098424     -0.997135421970      1.043112009664
 N         2.182057157568     -0.087340301398      0.847110935632
 C         3.623883299749      1.399399162745     -0.504259976028
 C         3.111550690512      0.122112678392     -0.234024455020
 C         3.632436413513     -1.005875194078     -0.895072147229
 C         0.945508878963     -0.618161930629      0.784846774354
 C         4.724597714821      1.517247749855     -1.345406670128
 H         5.120768143904      2.504420442153     -1.555364863125
 C         0.640389093292     -1.283569506824      2.135494899144
 C         0.211441675995     -2.742628502183      1.973553587156
 H        -0.782339651721     -2.827108495164      1.537227839598
 H         0.198477339932     -3.208142603736      2.964681406837
 H         0.902702821016     -3.297563072496      1.338064271275
 C         4.742601685416     -0.832459865584     -1.714530622957
 H         5.160401352725     -1.699610856947     -2.211583401441
 C         3.031246497752     -2.391622408762     -0.816338486060
 H         2.024513366284     -2.320733889069     -0.405340617316
 C         5.307879721620      0.409431540189     -1.925247642918
 H         6.175909210892      0.516284122471     -2.566674192709
 C         2.987798966149      2.675068574274     -0.008911827523
 H         2.172755206019      2.403937368187      0.660404952013
 C         2.743638954068     -0.061030037939      2.242230860297
 C        -0.436644629912     -0.556078435541      2.932307658720
 H        -0.151488939475      0.460531715438      3.190937138775
 H        -0.629954639613     -1.100950248679      3.860919756883
 H        -1.364319271034     -0.506115216323      2.367170539930
 C        -2.632141024743     -1.145014968738     -3.420783458418
 H        -1.557938848564     -1.313829159673     -3.524675557672
 H        -3.060005721468     -0.980925573385     -4.415803054870
 H        -3.059944393578     -2.052093856284     -2.989261594942
 C         1.989209516781     -1.226749655162      2.857455657971
 H         1.875174332428     -1.123339021209      3.938480250231
 H         2.543738547295     -2.148897743099      2.663624345003
 C        -4.829988365902      0.635758799528     -2.308975580229
 H        -5.390208156094     -0.208559744043     -1.904406060080
 H        -5.161934539628      0.797559946014     -3.340610502247
 H        -5.092690942232      1.523574925495     -1.730053860828
 C         3.966286617730      3.573338462535      0.743393436038
 H         4.504362809940      3.039907914792      1.530230424161
 H         3.435418923406      4.413457083424      1.199303678695
 H         4.715281745812      3.988919051566      0.063999131169
 C         3.849876960051     -3.343995539897      0.049643010570
 H         4.874028411433     -3.434407748251     -0.326529226173
 H         3.395747164676     -4.338158716856      0.035322688558
 H         3.904503618461     -3.020428044164      1.090766814527
 C        -2.340784173483      2.333995580735      2.628449999987
 H        -2.704722142302      3.331796479128      2.897543393363
 H        -1.364516251697      2.203323996766      3.100135882622
 H        -3.019389585264      1.599493501205      3.069070422739
 C        -2.240622909411      1.859025271013     -3.162224214299
 H        -2.380957900026      2.767987648224     -2.573751443941
 H        -2.743680182497      2.001007205201     -4.125385888255
 H        -1.172553078503      1.733541345795     -3.340208677058
 C         2.379472681355      3.441384891874     -1.181784036509
 H         3.159409187632      3.755921067338     -1.881068512243
 H         1.858999523165      4.332708848360     -0.823478868574
 H         1.664991466434      2.817423668057     -1.717764693909
 C         2.846073517114     -2.984932351511     -2.210617132452
 H         2.311576171971     -2.285788346145     -2.853354079966
 H         2.233242772952     -3.882860692980     -2.136991750864
 H         3.803367578617     -3.244359444618     -2.674664114235
 C         4.246529722604     -0.270971848374      2.291648287603
 H         4.546793356971     -1.192399934383      1.795334456559
 H         4.546496694922     -0.330329129935      3.341124109879
 H         4.789289167607      0.553502751405      1.827572388796
 C         2.412117918576      1.259173146298      2.941855151460
 H         3.083531909499      2.054892280782      2.627457034561
 H         2.526674368906      1.134732128557      4.021399333580
 H         1.391651891667      1.581300035562      2.741350571840
 B        -0.025694262938     -0.619615649532     -0.413744966169
 C        -0.713654918991      3.217673968834      0.273144726597
 H         0.191999178445      2.725745434440      0.631869514950
 H        -0.759936098080      4.219934179914      0.713710984923
 H        -0.618241064019      3.315254353498     -0.809621246627
 C        -3.712193522492      3.217096596033      0.133759259312
 H        -3.724711377331      3.329479820277     -0.951858437878
 H        -3.652582467241      4.219188467103      0.574400479115
 H        -4.663427162259      2.774978489228      0.435186714870
 C        -4.794197829441     -2.399479871934      0.061248278170
 H        -5.085496559905     -2.089265991714     -0.943765536750
 H        -5.688367224531     -2.762405653465      0.580704056070
 H        -4.076320399812     -3.213330276712     -0.046437663916
 C        -5.387303389618      0.247540499028      1.396325690649
 H        -5.061864891048      1.062095711357      2.046994297293
 H        -6.212618941134     -0.271953306164      1.896057144808
 H        -5.777027307642      0.686363856062      0.475596996987
 C        -3.631296863041     -1.764600025393      2.738334391704
 H        -2.847383304222     -2.522122256274      2.675932406392
 H        -4.542743270439     -2.250873146325      3.103575069108
 H        -3.328670040339     -1.019875808665      3.478145717206
 C        -0.639983675543     -2.103903011067     -0.804386513585
 O        -1.887708537849     -2.181537107822     -0.490871620944
 O         0.004496239540     -3.004950155534     -1.326678043678

 97
 INT-2
 Cl        1.649402920997     -2.097551873350     -0.777101672407
 Si       -3.190322546100     -0.101880619522     -0.132555939861
 Si       -3.595064148625     -1.595887643769      1.627546021790
 Si       -4.105992155766     -0.905564558883     -2.138136708785
 Si       -4.168941075154      1.979495128625      0.372295093268
 N         3.036008803589      0.796248960185     -0.245055256838
 C         4.809357800200     -0.845949921470     -0.650825623751
 C         3.886395667598     -0.234679085412      0.219644819669
 C         3.844040836702     -0.641918273376      1.567749167666
 C         1.617651326832      0.732842272537     -0.216595988840
 C         5.700533994998     -1.788671158816     -0.152115792736
 H         6.411099495789     -2.252798108907     -0.828809145288
 C         1.105869327785      2.164360156503      0.025246156265
 C         0.225267846108      2.316148505733      1.269804363901
 H        -0.698720691655      1.754400106809      1.167563043921
 H        -0.024394152974      3.374059109589      1.421083350533
 H         0.744830183225      1.966396274168      2.164319166147
 C         4.731166616071     -1.612140696255      2.015812035857
 H         4.688844440993     -1.923300931752      3.054814021984
 C         2.858454422241     -0.062749952718      2.552244914059
 H         2.308490920662      0.716134709502      2.029727786990
 C         5.672224219934     -2.175726032313      1.173879905725
 H         6.365616447811     -2.923113911296      1.544760355673
 C         4.816860887670     -0.569458664536     -2.135925977468
 H         4.004553094917      0.131144703118     -2.327688645052
 C         3.530772075100      2.175680344930     -0.393529925521
 C         0.333578766224      2.707609257737     -1.180947863528
 H         0.938697845197      2.689097636189     -2.087283831552
 H         0.024932691134      3.744762239282     -1.000019639247
 H        -0.554662847214      2.104265718109     -1.357664711322
 C        -2.282793572598     -1.320080013176      2.945800803204
 H        -1.291718234995     -1.520504134174      2.533744201036
 H        -2.441592153392     -1.984158980256      3.801411274177
 H        -2.295041674915     -0.288448768415      3.306845998705
 C         2.395941147273      2.965040064661      0.253712271806
 H         2.322435023586      3.986846973994     -0.129196338096
 H         2.594727038503      3.029355805957      1.328309880691
 C        -5.296482870504     -1.269462625251      2.393407119223
 H        -5.375876844526     -0.256110614935      2.794347902582
 H        -5.487647350491     -1.970856449247      3.212223589368
 H        -6.090664118814     -1.398927895577      1.652462032052
 C         6.133928697873      0.046923717315     -2.599590776209
 H         6.391877577464      0.943194120593     -2.031350863805
 H         6.083223579612      0.317450900107     -3.658915455425
 H         6.957325412573     -0.663544799567     -2.478366250537
 C         3.544207801679      0.569298780209      3.759334712872
 H         4.080325014842     -0.175205273556      4.354895725518
 H         2.802545831927      1.041208737318      4.410966334148
 H         4.265835651668      1.332694569418      3.457669785064
 C        -4.196326864720      0.465867893317     -3.432081239523
 H        -4.844995132742      1.281105469156     -3.101197377814
 H        -4.589595659273      0.082334214041     -4.379078947632
 H        -3.204331659919      0.883801233530     -3.621899442280
 C        -3.575004516266     -3.394166744453      1.083494278729
 H        -4.358383426071     -3.598596218206      0.348824601725
 H        -3.737046523705     -4.056291525607      1.940289998434
 H        -2.609674505803     -3.623308077415      0.630118695071
 C         4.520576122296     -1.832690039358     -2.940654484375
 H         5.301054027678     -2.586429043139     -2.799582972694
 H         4.474447528546     -1.596721402127     -4.008579020963
 H         3.565984051786     -2.262166897071     -2.636726392138
 C         1.841554615270     -1.112381331202      2.988499956495
 H         1.353495922430     -1.551714099513      2.117353430565
 H         1.073805253546     -0.662736403988      3.625154522866
 H         2.324159347109     -1.914884645685      3.555552469936
 C         4.840171081583      2.413156236477      0.341267824425
 H         4.745464538117      2.171166878364      1.400805886850
 H         5.117976054022      3.466758973623      0.249281818774
 H         5.651366227074      1.808452782293     -0.067928916965
 C         3.705852183544      2.586060977418     -1.862826237614
 H         4.626532905644      2.183123568793     -2.283914702279
 H         3.750233223879      3.675883641258     -1.948281937749
 H         2.872357694628      2.227538729606     -2.466610500643
 B         0.835601088744     -0.485304567434     -0.418071004255
 C        -3.139821799801     -2.343511741843     -2.854233159890
 H        -2.112744527493     -2.046685325311     -3.075280958012
 H        -3.610132561696     -2.710709141100     -3.772586863361
 H        -3.079844348750     -3.159829450669     -2.132189002673
 C        -5.871999473964     -1.478413607081     -1.782561225343
 H        -5.874972956446     -2.316307548639     -1.080839375264
 H        -6.360563334883     -1.810775995875     -2.704175216278
 H        -6.476339002487     -0.677946849922     -1.349247362436
 C        -3.763796942038      2.503341452738      2.139707742647
 H        -4.138163336242      1.781034075763      2.869054578970
 H        -4.209015758193      3.477485262342      2.367330012063
 H        -2.682597030949      2.585051427044      2.275213459425
 C        -6.049981511192      1.894838267886      0.208788820896
 H        -6.345112281615      1.708956793592     -0.827310580977
 H        -6.503934925489      2.840772944311      0.521298960483
 H        -6.471848118104      1.097789475921      0.825727981513
 C        -3.552761530549      3.344500190805     -0.770109700473
 H        -2.470140401293      3.454397869570     -0.680511121053
 H        -4.018671656569      4.302386686783     -0.516168856534
 H        -3.776921665215      3.122134825178     -1.816002356993
 C        -0.713398479938     -0.692064525340     -0.334047492835
 O        -1.554274132522      0.384933319307     -0.247927905772
 O        -1.291295262686     -1.781664134913     -0.349503193218
